# Supplementary material for: Effects of Phloretin on Seedling Growth and Histochemical Distribution of Phenols, Polysaccharides and Lipids in Capsella bursa-pastoris (L.) Medik
Source: Plants (Basel). 2024 Jul 9;13(14):1890. doi: 10.3390/plants13141890 (PMC11280091; doi:10.3390/plants13141890)
Supplement: Supplementary file 1 [file plants-13-01890-s001.zip]

Archive with 1 entries (1 files):
- plants-2961225-supplementary.pdf
